# Supplementary material for: Cytokine‐Induced Barrier Dysfunction and Lipid Signaling in a Gut‐On‐Chip Model
Source: FASEB J. 2025 Oct 9;39(19):e71059. doi: 10.1096/fj.202501685R (PMC12510296; doi:10.1096/fj.202501685R)
Supplement: Supplementary file 2 — Table S1: TEER statistical analysis. Table S2: DRAQ7 statistical analysis. Table S3: Actin count statistical analysis. Table S4: Actin total area statistical analysis. Table S5: Actin object area statistical analysis. Table S6: List of the signaling lipids that passed the quality control. [file FSB2-39-e71059-s001.xlsx]

## Sheet: Content
Table S1	TEER statistical analysis
Table S2	DRAQ7 statistical analysis
Table S3	Actin count statistical analysis
Table S4	Actin total area statistical analysis
Table S5	Actin object area statistical analysis
Table S6	List of the signaling lipids that passed the quality control

## Sheet: Data TEER
Experiment	Chip (replicate)	Medium type	Cytokine concentration (ng/ml)	day	value	value normalized to baseline
1	D02	EMEM	0	Baseline	771.032	100
1	G02	EMEM	50	Baseline	801.673	100
1	J02	EMEM	100	Baseline	697.173	100
1	M02	EMEM	200	Baseline	720.407	100
1	D05	EMEM	0	Baseline	708.482	100
1	G05	EMEM	50	Baseline	754.646	100
1	J05	EMEM	100	Baseline	808.195	100
1	M05	EMEM	200	Baseline	805.947	100
1	D08	EMEM	0	Baseline	646.252	100
1	G08	EMEM	50	Baseline	794.075	100
1	J08	EMEM	100	Baseline	775.912	100
1	M08	EMEM	200	Baseline	689.973	100
1	D11	EMEM	0	Baseline	845.404	100
1	G11	EMEM	50	Baseline	735.353	100
1	J11	EMEM	100	Baseline	663.141	100
1	M11	EMEM	200	Baseline	302.788	100
1	D14	SF-EMEM	0	Baseline	699.772	100
1	G14	SF-EMEM	50	Baseline	692.078	100
1	J14	SF-EMEM	100	Baseline	724.868	100
1	M14	SF-EMEM	200	Baseline	664.159	100
1	D17	SF-EMEM	0	Baseline	699.387	100
1	G17	SF-EMEM	50	Baseline	803.358	100
1	J17	SF-EMEM	100	Baseline	716.413	100
1	M17	SF-EMEM	200	Baseline	547.302	100
1	D20	SF-EMEM	0	Baseline	728.309	100
1	G20	SF-EMEM	50	Baseline	812.904	100
1	J20	SF-EMEM	100	Baseline	672.652	100
1	M20	SF-EMEM	200	Baseline	756.237	100
1	D23	SF-EMEM	0	Baseline	735.729	100
1	G23	SF-EMEM	50	Baseline	669.014	100
1	J23	SF-EMEM	100	Baseline	670.882	100
1	M23	SF-EMEM	200	Baseline	716.195	100
1	D02	EMEM	0	Endpoint	1269.07	164.593
1	G02	EMEM	50	Endpoint	313.155	39.0627
1	J02	EMEM	100	Endpoint	296.161	42.4802
1	M02	EMEM	200	Endpoint	297.946	41.358
1	D05	EMEM	0	Endpoint	1053.32	148.673
1	G05	EMEM	50	Endpoint	297.928	39.4792
1	J05	EMEM	100	Endpoint	357.554	44.241
1	M05	EMEM	200	Endpoint	329.601	40.8961
1	D08	EMEM	0	Endpoint	1003.24	155.24
1	G08	EMEM	50	Endpoint	379.593	47.8032
1	J08	EMEM	100	Endpoint	340.11	43.8335
1	M08	EMEM	200	Endpoint	245.845	35.6312
1	D11	EMEM	0	Endpoint	1120.38	132.526
1	G11	EMEM	50	Endpoint	300.305	40.8382
1	J11	EMEM	100	Endpoint	317.56	47.8873
1	M11	EMEM	200	Endpoint	279.846	92.423
1	D14	SF-EMEM	0	Endpoint	845.479	120.822
1	G14	SF-EMEM	50	Endpoint	300.41	43.4069
1	J14	SF-EMEM	100	Endpoint	316.876	43.715
1	M14	SF-EMEM	200	Endpoint	285.372	42.9674
1	D17	SF-EMEM	0	Endpoint	913.237	130.577
1	G17	SF-EMEM	50	Endpoint	296.863	36.9528
1	J17	SF-EMEM	100	Endpoint	279.578	39.0246
1	M17	SF-EMEM	200	Endpoint	198.616	36.2901
1	D20	SF-EMEM	0	Endpoint	922.402	126.65
1	G20	SF-EMEM	50	Endpoint	366.163	45.0439
1	J20	SF-EMEM	100	Endpoint	337.913	50.2359
1	M20	SF-EMEM	200	Endpoint	336.942	44.5551
1	D23	SF-EMEM	0	Endpoint	1061.28	144.249
1	G23	SF-EMEM	50	Endpoint	354.633	53.0084
1	J23	SF-EMEM	100	Endpoint	309.597	46.1477
1	M23	SF-EMEM	200	Endpoint	270.947	37.8314
2	D02	EMEM	0	Baseline	596.541	100
2	G02	EMEM	50	Baseline	758.15	100
2	J02	EMEM	100	Baseline	485.717	100
2	M02	EMEM	200	Baseline	686.491	100
2	D05	EMEM	0	Baseline	127.276	100
2	G05	EMEM	50	Baseline	543.003	100
2	J05	EMEM	100	Baseline	492.745	100
2	M05	EMEM	200	Baseline	833.593	100
2	D08	EMEM	0	Baseline	799.049	100
2	G08	EMEM	50	Baseline	776.779	100
2	J08	EMEM	100	Baseline	700.185	100
2	M08	EMEM	200	Baseline	744.017	100
2	D11	EMEM	0	Baseline	554.919	100
2	G11	EMEM	50	Baseline	533.127	100
2	J11	EMEM	100	Baseline	691.233	100
2	M11	EMEM	200	Baseline	866.575	100
2	D14	SF-EMEM	0	Baseline	547.934	100
2	G14	SF-EMEM	50	Baseline	584.147	100
2	J14	SF-EMEM	100	Baseline	581.271	100
2	M14	SF-EMEM	200	Baseline	542.988	100
2	D17	SF-EMEM	0	Baseline	725.987	100
2	G17	SF-EMEM	50	Baseline	544.173	100
2	J17	SF-EMEM	100	Baseline	723.748	100
2	M17	SF-EMEM	200	Baseline	716.233	100
2	D20	SF-EMEM	0	Baseline	296.205	100
2	G20	SF-EMEM	50	Baseline	826.346	100
2	J20	SF-EMEM	100	Baseline	569.887	100
2	M20	SF-EMEM	200	Baseline	423.999	100
2	D23	SF-EMEM	0	Baseline	647.61	100
2	G23	SF-EMEM	50	Baseline	771.365	100
2	J23	SF-EMEM	100	Baseline	906.388	100
2	M23	SF-EMEM	200	Baseline	572.538	100
2	D02	EMEM	0	Endpoint	895.668	150.144
2	G02	EMEM	50	Endpoint	326.982	43.129
2	J02	EMEM	100	Endpoint	237.474	48.8915
2	M02	EMEM	200	Endpoint	264.54	38.5351
2	D05	EMEM	0	Endpoint	82.3508	64.7025
2	G05	EMEM	50	Endpoint	337.093	62.0794
2	J05	EMEM	100	Endpoint	235.865	47.8676
2	M05	EMEM	200	Endpoint	323.279	38.7814
2	D08	EMEM	0	Endpoint	1139.64	142.624
2	G08	EMEM	50	Endpoint	339.14	43.6599
2	J08	EMEM	100	Endpoint	312.801	44.6741
2	M08	EMEM	200	Endpoint	211.634	28.4448
2	D11	EMEM	0	Endpoint	764.976	137.854
2	G11	EMEM	50	Endpoint	275.302	51.6391
2	J11	EMEM	100	Endpoint	306.725	44.3736
2	M11	EMEM	200	Endpoint	258.76	29.8601
2	D14	SF-EMEM	0	Endpoint	921.884	168.247
2	G14	SF-EMEM	50	Endpoint	537.612	92.0338
2	J14	SF-EMEM	100	Endpoint	401.295	69.0375
2	M14	SF-EMEM	200	Endpoint	163.817	30.1696
2	D17	SF-EMEM	0	Endpoint	163.734	22.5533
2	J17	SF-EMEM	100	Endpoint	508.881	93.5145
2	M17	SF-EMEM	200	Endpoint	375.415	51.8709
2	D20	SF-EMEM	0	Endpoint	952.589	133
2	G20	SF-EMEM	50	Endpoint	396.428	133.835
2	J20	SF-EMEM	100	Endpoint	237.754	28.7718
2	M20	SF-EMEM	200	Endpoint	105.193	18.4587
2	D23	SF-EMEM	0	Endpoint	465.442	109.774
2	G23	SF-EMEM	50	Endpoint	557.617	86.1038
2	J23	SF-EMEM	100	Endpoint	483.44	62.6733
2	M23	SF-EMEM	200	Endpoint	244.242	26.9467
3	D02	EMEM	0	Baseline	580.05	100
3	G02	EMEM	50	Baseline	741.441	100
3	J02	EMEM	100	Baseline	720.012	100
3	M02	EMEM	200	Baseline	812.076	100
3	D05	EMEM	0	Baseline	897.798	100
3	G05	EMEM	50	Baseline	848.436	100
3	J05	EMEM	100	Baseline	942.416	100
3	M05	EMEM	200	Baseline	609.478	100
3	D08	EMEM	0	Baseline	830.693	100
3	G08	EMEM	50	Baseline	981.704	100
3	J08	EMEM	100	Baseline	881.356	100
3	M08	EMEM	200	Baseline	480.704	100
3	D11	EMEM	0	Baseline	915.457	100
3	G11	EMEM	50	Baseline	833.838	100
3	J11	EMEM	100	Baseline	798.114	100
3	M11	EMEM	200	Baseline	703.93	100
3	D14	SF-EMEM	0	Baseline	779.862	100
3	G14	SF-EMEM	50	Baseline	965.371	100
3	J14	SF-EMEM	100	Baseline	979.239	100
3	M14	SF-EMEM	200	Baseline	990.014	100
3	D17	SF-EMEM	0	Baseline	873.944	100
3	G17	SF-EMEM	50	Baseline	1110.46	100
3	J17	SF-EMEM	100	Baseline	793.207	100
3	M17	SF-EMEM	200	Baseline	926.264	100
3	D20	SF-EMEM	0	Baseline	771.24	100
3	G20	SF-EMEM	50	Baseline	818.269	100
3	J20	SF-EMEM	100	Baseline	879.736	100
3	M20	SF-EMEM	200	Baseline	798.974	100
3	D23	SF-EMEM	0	Baseline	765.753	100
3	G23	SF-EMEM	50	Baseline	771.485	100
3	J23	SF-EMEM	100	Baseline	923.003	100
3	M23	SF-EMEM	200	Baseline	621.474	100
3	D02	EMEM	0	Endpoint	724.9	124.972
3	G02	EMEM	50	Endpoint	295.43	39.8454
3	J02	EMEM	100	Endpoint	283.555	39.382
3	M02	EMEM	200	Endpoint	280.05	34.4857
3	D05	EMEM	0	Endpoint	975.014	108.601
3	G05	EMEM	50	Endpoint	285.738	33.6782
3	J05	EMEM	100	Endpoint	310.198	32.9151
3	M05	EMEM	200	Endpoint	249.018	40.8576
3	D08	EMEM	0	Endpoint	959.774	115.539
3	G08	EMEM	50	Endpoint	397.461	40.4868
3	J08	EMEM	100	Endpoint	309.157	35.0774
3	M08	EMEM	200	Endpoint	224.947	46.7953
3	D11	EMEM	0	Endpoint	949.194	103.685
3	G11	EMEM	50	Endpoint	326.618	39.1704
3	J11	EMEM	100	Endpoint	329.448	41.2783
3	M11	EMEM	200	Endpoint	295.768	42.0167
3	D14	SF-EMEM	0	Endpoint	805.539	103.293
3	G14	SF-EMEM	50	Endpoint	508.327	52.6561
3	J14	SF-EMEM	100	Endpoint	223.895	22.8641
3	M14	SF-EMEM	200	Endpoint	242.974	24.5425
3	D17	SF-EMEM	0	Endpoint	997.661	114.156
3	G17	SF-EMEM	50	Endpoint	286.565	25.806
3	J17	SF-EMEM	100	Endpoint	190.574	24.0258
3	M17	SF-EMEM	200	Endpoint	246.402	26.6017
3	D20	SF-EMEM	0	Endpoint	797.449	103.398
3	G20	SF-EMEM	50	Endpoint	227.566	27.8107
3	J20	SF-EMEM	100	Endpoint	267.024	30.3528
3	M20	SF-EMEM	200	Endpoint	247.666	30.998
3	D23	SF-EMEM	0	Endpoint	1126.92	147.165
3	G23	SF-EMEM	50	Endpoint	247.926	32.1362
3	J23	SF-EMEM	100	Endpoint	315.254	34.1552
3	M23	SF-EMEM	200	Endpoint	169.304	27.2424

## Sheet: Data ACTIN
Experiment	Chip (replicate)	Medium type	Cytokine concentration (ng/ml)	Area Occupied actin	Count actin	Count nuclei	COUNT ACTIN-OBJECT/CELL	OBJECT AREA/CELL	TOTAL AREA/CELL
1	E02	EMEM	0	4532	14	651	2.15054	0.497257	6.9616
1	E05	EMEM	0	5315	26	744	3.49462	0.274762	7.14382
1	E08	EMEM	0	5224	27	669	4.03587	0.28921	7.80867
1	E11	EMEM	0	7342	24	637	3.76766	0.480246	11.5259
1	E14	SF-EMEM	0	7494	23	747	3.07898	0.43618	10.0321
1	E17	SF-EMEM	0	3320	16	620	2.58065	0.334677	5.35484
1	E20	SF-EMEM	0	11917	39	758	5.14512	0.403119	15.7216
1	E23	SF-EMEM	0	7412	28	580	4.82759	0.456404	12.7793
1	H02	EMEM	50	23836	62	495	12.5253	0.77667	48.1535
1	H05	EMEM	50	22776	65	414	15.7005	0.846377	55.0145
1	H08	EMEM	50	12441	44	487	9.03491	0.580595	25.5462
1	H11	EMEM	50	44703	96	576	16.6667	0.808431	77.6094
1	H14	SF-EMEM	50	14422	47	587	8.00681	0.522745	24.569
1	H17	SF-EMEM	50	15749	52	607	8.56672	0.498955	25.9456
1	H20	SF-EMEM	50	12295	46	584	7.87671	0.457676	21.0531
1	H23	SF-EMEM	50	21621	57	683	8.34553	0.555367	31.6559
1	K02	EMEM	100	27753	73	614	11.8893	0.619183	45.2003
1	K05	EMEM	100	25262	72	638	11.2853	0.549939	39.5956
1	K08	EMEM	100	19924	65	557	11.6697	0.550311	35.7702
1	K11	EMEM	100	20988	65	568	11.4437	0.568472	36.9507
1	K14	SF-EMEM	100	8865	40	500	8	0.44325	17.73
1	K17	SF-EMEM	100	18175	71	601	11.8136	0.425933	30.2413
1	K20	SF-EMEM	100	23536	74	748	9.89305	0.425206	31.4652
1	K23	SF-EMEM	100	16497	48	508	9.44882	0.67655	32.4744
1	N02	EMEM	200	30862	87	524	16.6031	0.676976	58.8969
1	N05	EMEM	200	23523	66	533	12.3827	0.668685	44.1332
1	N08	EMEM	200	48544	102	612	16.6667	0.77765	79.3203
1	N11	EMEM	200	38563	82	544	15.0735	0.864486	70.8879
1	N14	SF-EMEM	200	15684	42	540	7.77778	0.691534	29.0444
1	N17	SF-EMEM	200	24651	71	604	11.755	0.57483	40.8129
1	N20	SF-EMEM	200	45222	86	676	12.7219	0.777866	66.8964
1	N23	SF-EMEM	200	19619	51	628	8.12102	0.612558	31.2404
2	E02	EMEM	0	7076	31	619	5.00808	0.368753	11.4313
2	E05	EMEM	0	7087	27	508	5.31496	0.516696	13.9508
2	E08	EMEM	0	3609	19	481	3.9501	0.394901	7.50312
2	E11	EMEM	0	3167	17	510	3.33333	0.365283	6.2098
2	E14	SF-EMEM	0	9917	27	584	4.62329	0.628932	16.9812
2	E17	SF-EMEM	0	3341	19	608	3.125	0.289214	5.49507
2	E20	SF-EMEM	0	4113	23	518	4.44015	0.345224	7.94015
2	E23	SF-EMEM	0	3160	14	636	2.20126	0.354897	4.96855
2	H02	EMEM	50	18063	48	537	8.93855	0.700768	33.6369
2	H05	EMEM	50	18172	57	606	9.40594	0.526084	29.9868
2	H08	EMEM	50	15639	58	528	10.9848	0.510678	29.6193
2	H11	EMEM	50	14062	60	500	12	0.468733	28.124
2	H14	SF-EMEM	50	2723	16	516	3.10078	0.329821	5.27713
2	H17	SF-EMEM	50	9395	36	691	5.20984	0.377673	13.5962
2	H20	SF-EMEM	50	1588	10	660	1.51515	0.240606	2.40606
2	H23	SF-EMEM	50	1989	10	643	1.55521	0.309331	3.09331
2	K02	EMEM	100	27625	78	606	12.8713	0.584433	45.5858
2	K05	EMEM	100	18799	51	514	9.92218	0.717136	36.5739
2	K08	EMEM	100	19857	54	569	9.49033	0.64626	34.8981
2	K11	EMEM	100	11210	42	454	9.2511	0.587896	24.6916
2	K14	SF-EMEM	100	17549	42	654	6.42202	0.638889	26.8333
2	K17	SF-EMEM	100	9944	31	565	5.48673	0.567742	17.6
2	K20	SF-EMEM	100	15645	69	679	10.162	0.333931	23.0412
2	K23	SF-EMEM	100	3621	15	560	2.67857	0.431071	6.46607
2	N02	EMEM	200	41585	86	655	13.1298	0.738239	63.4885
2	N05	EMEM	200	34948	82	601	13.6439	0.709143	58.1498
2	N08	EMEM	200	20828	81	540	15	0.476177	38.5704
2	N11	EMEM	200	40674	112	674	16.6172	0.538814	60.3472
2	N14	SF-EMEM	200	24621	60	615	9.7561	0.667236	40.0341
2	N17	SF-EMEM	200	4616	23	577	3.98614	0.347826	8
2	N20	SF-EMEM	200	20667	58	691	8.39363	0.515669	29.9088
2	N23	SF-EMEM	200	11282	29	491	5.90631	0.792331	22.9776
3	E02	EMEM	0	7180	22	536	4.10448	0.608887	13.3955
3	E05	EMEM	0	8072	31	632	4.90506	0.412005	12.7722
3	E08	EMEM	0	6291	23	536	4.29104	0.510302	11.7369
3	E11	EMEM	0	3155	16	617	2.59319	0.319591	5.11345
3	E14	SF-EMEM	0	4621	12	485	2.47423	0.793986	9.52784
3	E17	SF-EMEM	0	4866	18	621	2.89855	0.435319	7.83575
3	E20	SF-EMEM	0	9015	30	627	4.78469	0.479266	14.378
3	E23	SF-EMEM	0	6666	21	705	2.97872	0.450253	9.45532
3	H02	EMEM	50	35082	90	659	13.6571	0.591502	53.2352
3	H05	EMEM	50	27287	90	570	15.7895	0.53191	47.8719
3	H08	EMEM	50	14355	62	589	10.5263	0.393094	24.3718
3	H11	EMEM	50	21221	63	592	10.6419	0.568989	35.8463
3	H14	SF-EMEM	50	10339	41	612	6.69935	0.412044	16.8938
3	H17	SF-EMEM	50	10416	39	511	7.63209	0.522655	20.3836
3	H20	SF-EMEM	50	14052	51	691	7.38061	0.39874	20.3357
3	H23	SF-EMEM	50	17639	57	595	9.57983	0.520094	29.6454
3	K02	EMEM	100	19442	64	591	10.8291	0.514012	32.8968
3	K05	EMEM	100	18462	74	555	13.3333	0.449525	33.2649
3	K08	EMEM	100	31608	98	652	15.0307	0.494679	48.4785
3	K11	EMEM	100	34901	95	611	15.5483	0.601275	57.1211
3	K14	SF-EMEM	100	22840	63	531	11.8644	0.682749	43.0132
3	K17	SF-EMEM	100	28137	92	669	13.7519	0.457155	42.0583
3	K20	SF-EMEM	100	15066	58	540	10.7407	0.481034	27.9
3	K23	SF-EMEM	100	7883	42	543	7.73481	0.345655	14.5175
3	N02	EMEM	200	35500	85	579	14.6805	0.721325	61.3126
3	N05	EMEM	200	23761	89	424	20.9906	0.629664	56.0401
3	N08	EMEM	200	34612	97	576	16.8403	0.619487	60.0903
3	N11	EMEM	200	35073	100	638	15.674	0.549734	54.9734
3	N14	SF-EMEM	200	16364	65	415	15.6627	0.606636	39.4313
3	N17	SF-EMEM	200	17549	83	454	18.2819	0.465713	38.6542
3	N20	SF-EMEM	200	28793	91	587	15.5026	0.539023	49.0511
3	N23	SF-EMEM	200	17719	64	653	9.80092	0.423981	27.1348

## Sheet: Data DRAQ7
Experiment	Chip (replicate)	Medium type	Cytokine concentration (ng/ml)	Count_draq7_hoechst_nuclei	Count nuclei	PERCENT DRAQ POSITIVE
1	E02	EMEM	0	0	651	0
1	E05	EMEM	0	2	744	0.268817
1	E08	EMEM	0	4	669	0.597907
1	E11	EMEM	0	8	637	1.25589
1	E14	SF-EMEM	0	3	747	0.401606
1	E17	SF-EMEM	0	5	620	0.806452
1	E20	SF-EMEM	0	4	758	0.527704
1	E23	SF-EMEM	0	1	580	0.172414
1	H02	EMEM	50	43	495	8.68687
1	H05	EMEM	50	16	414	3.86473
1	H08	EMEM	50	12	487	2.46407
1	H11	EMEM	50	27	576	4.6875
1	H14	SF-EMEM	50	15	587	2.55537
1	H17	SF-EMEM	50	13	607	2.14168
1	H20	SF-EMEM	50	24	584	4.10959
1	H23	SF-EMEM	50	27	683	3.95315
1	K02	EMEM	100	39	614	6.35179
1	K05	EMEM	100	61	638	9.56113
1	K08	EMEM	100	35	557	6.28366
1	K11	EMEM	100	25	568	4.40141
1	K14	SF-EMEM	100	22	500	4.4
1	K17	SF-EMEM	100	29	601	4.82529
1	K20	SF-EMEM	100	52	748	6.95187
1	K23	SF-EMEM	100	29	508	5.70866
1	N02	EMEM	200	33	524	6.29771
1	N05	EMEM	200	32	533	6.00375
1	N08	EMEM	200	25	612	4.08497
1	N11	EMEM	200	54	544	9.92647
1	N14	SF-EMEM	200	30	540	5.55556
1	N17	SF-EMEM	200	54	604	8.9404
1	N20	SF-EMEM	200	29	676	4.28994
1	N23	SF-EMEM	200	5	628	0.796178
2	E02	EMEM	0	4	619	0.646204
2	E05	EMEM	0	5	508	0.984252
2	E08	EMEM	0	3	481	0.623701
2	E11	EMEM	0	4	510	0.784314
2	E14	SF-EMEM	0	5	584	0.856164
2	E17	SF-EMEM	0	9	608	1.48026
2	E20	SF-EMEM	0	7	518	1.35135
2	E23	SF-EMEM	0	15	636	2.35849
2	H02	EMEM	50	26	537	4.84171
2	H05	EMEM	50	23	606	3.79538
2	H08	EMEM	50	21	528	3.97727
2	H11	EMEM	50	30	500	6
2	H14	SF-EMEM	50	4	516	0.775194
2	H17	SF-EMEM	50	15	691	2.17077
2	H20	SF-EMEM	50	15	660	2.27273
2	H23	SF-EMEM	50	23	643	3.57698
2	K02	EMEM	100	63	606	10.396
2	K05	EMEM	100	45	514	8.75486
2	K08	EMEM	100	41	569	7.20562
2	K11	EMEM	100	32	454	7.04846
2	K14	SF-EMEM	100	9	654	1.37615
2	K17	SF-EMEM	100	11	565	1.9469
2	K20	SF-EMEM	100	25	679	3.68189
2	K23	SF-EMEM	100	15	560	2.67857
2	N02	EMEM	200	75	655	11.4504
2	N05	EMEM	200	63	601	10.4825
2	N08	EMEM	200	54	540	10
2	N11	EMEM	200	79	674	11.7211
2	N14	SF-EMEM	200	25	615	4.06504
2	N17	SF-EMEM	200	11	577	1.90641
2	N20	SF-EMEM	200	37	691	5.35456
2	N23	SF-EMEM	200	24	491	4.88798
3	E02	EMEM	0	15	536	2.79851
3	E05	EMEM	0	1	632	0.158228
3	E08	EMEM	0	12	536	2.23881
3	E11	EMEM	0	5	617	0.810373
3	E14	SF-EMEM	0	3	485	0.618557
3	E17	SF-EMEM	0	8	621	1.28824
3	E20	SF-EMEM	0	5	627	0.797448
3	E23	SF-EMEM	0	4	705	0.567376
3	H02	EMEM	50	58	659	8.80121
3	H05	EMEM	50	78	570	13.6842
3	H08	EMEM	50	28	589	4.75382
3	H11	EMEM	50	54	592	9.12162
3	H14	SF-EMEM	50	35	612	5.71895
3	H17	SF-EMEM	50	34	511	6.65362
3	H20	SF-EMEM	50	30	691	4.34153
3	H23	SF-EMEM	50	64	595	10.7563
3	K02	EMEM	100	74	591	12.5212
3	K05	EMEM	100	31	555	5.58559
3	K08	EMEM	100	139	652	21.319
3	K11	EMEM	100	80	611	13.0933
3	K14	SF-EMEM	100	109	531	20.5273
3	K17	SF-EMEM	100	70	669	10.4634
3	K20	SF-EMEM	100	45	540	8.33333
3	K23	SF-EMEM	100	29	543	5.3407
3	N02	EMEM	200	106	579	18.3074
3	N05	EMEM	200	64	424	15.0943
3	N08	EMEM	200	54	576	9.375
3	N11	EMEM	200	81	638	12.6959
3	N14	SF-EMEM	200	89	415	21.4458
3	N17	SF-EMEM	200	179	454	39.4273
3	N20	SF-EMEM	200	61	587	10.3918
3	N23	SF-EMEM	200	75	653	11.4855

## Sheet: Data Signaling lipids
Sample Name	Cytokine concentration (ng/ml)	Media type	Replicate	1-Arachidonoyl Glycerol;2-Arachidonoyl Glycerol	Sphinganine 18:0	2,3-Dinor-8-iso-PGF2α	8-iso-PGF2α	PGF2α	PGE2	PGD2	5-iPF2α-VI	8,12-iso-iPF2α-VI	PGE1	13,14-dihydro-15-keto-PGF2α	13,14-dihydro-15-keto-PGE2	1a,1b-dihomo-PGF2α	PGF1α	bicyclo-PGE2	6-keto-PGF1α	Δ17, 6-keto PGF1α	Thromboxane B2	5,6-DiHETrE	8,9-DiHETrE	11,12-DiHETrE	14,15-DiHETrE	5-HETE	11-HETE	12-HETE	12-HEPE	18-HEPE	8-HDoHE	10-HDoHE	11-HDoHE	14-HDoHE	16-HDoHE	ResolvinE1	DGLA	EPA	omega3-DPA	omega6-DPA	DHA	CDCA	GLCA	GCA	GDCA	GCDCA	TDCA	TCA	TLCA
Sample1	100	EMEM	B	1.87353e+07	1.96619e+06	NA	NA	33645.4	35038	25353.6	36393.5	NA	25622.4	31558.5	NA	NA	NA	13737.5	NA	98979.2	346957	166400	116057	75043.8	123295	719486	113680	406275	193578	52245.5	287511	379631	302731	416353	539129	27752.2	311224	1.1989e+07	1.59472e+06	1.64401e+06	8.28151e+07	32142	294665	26741.4	47120.7	84495.2	3.58967e+06	2.17791e+06	6.70717e+07
Sample2	0	SF-EMEM	C	274431	440945	NA	NA	NA	12120.1	NA	8658.88	NA	NA	NA	NA	NA	NA	NA	NA	NA	16132.2	12742.1	54431.3	10796.1	13589.2	56833.9	9554.84	21540.8	20018.5	NA	31342.1	29371.2	25006.3	35551.3	41192.7	5028.81	31672	1.74402e+06	158134	73838.7	1.33931e+07	NA	9003.95	1958.8	1559.11	4065.19	171459	184688	2.1539e+06
Sample3	100	SF-EMEM	A	672381	359336	NA	NA	NA	10526.1	NA	NA	NA	NA	9843.2	NA	NA	NA	NA	NA	10036.8	28019.4	20180.1	63151	11678.4	14476	72509.3	10931.9	32328.4	17668	NA	27841.2	37287.7	27733	39374	42678	4595.77	39240	1.46869e+06	198283	183565	1.91047e+07	NA	19137.3	2387.35	4043.6	6432.25	291933	213637	4.28963e+06
Sample4	100	EMEM	B	924829	2.82507e+06	12696.5	28238.9	100814	102906	41190.6	81846.8	102828	34513.4	50999.1	NA	26888.1	71855.4	15770.5	NA	NA	360894	5627.88	16459.2	53648.8	29811.9	29731.5	13500.3	26062.8	53399.6	71330.8	35555.5	45367.6	39228.4	27224.3	61352.5	24688.9	29792	1.33104e+06	192033	139430	1.95487e+07	104879	177093	27545.1	51262.7	78378.6	3.55712e+06	2.16521e+06	4.14326e+07
Sample5	100	EMEM	A	1.48029e+07	1.9288e+06	NA	NA	24118.9	33681.6	30877.4	32981.6	NA	16596.1	35016.9	NA	NA	NA	28986.4	NA	68443.2	356389	90471.8	89183.8	91976.7	111395	550901	88467.2	376397	191362	43454.7	218482	286159	239117	343772	403939	22933.3	266852	1.05138e+07	1.39547e+06	1.34437e+06	7.18212e+07	28804.4	268066	26144.7	39364	72349.7	2.97095e+06	1.95884e+06	5.42144e+07
Sample6	200	EMEM	C	1.6846e+07	2.15071e+06	5111.53	NA	37634.7	36691.9	19990.2	31361	NA	23782.4	34138.9	NA	NA	NA	17163.6	39008.9	89630.8	450757	129128	90662	89611	116337	715785	124847	574841	514956	92379.6	426942	560285	495776	709235	807163	16441.2	254880	1.89438e+07	1.84719e+06	931203	8.72266e+07	54358.7	299811	24787.1	39899.5	87198.7	3.09576e+06	2.46679e+06	7.50581e+07
Sample7	100	EMEM	C	1.59853e+07	1.91675e+06	NA	NA	18812.1	34055.4	21762.1	29605.8	NA	12419.5	30536.7	NA	NA	NA	19980.1	25407.1	84936.7	434823	119424	103012	98914.5	119600	627144	111389	559812	501719	69310.5	478431	540304	473084	644033	759142	19346.6	274015	1.96872e+07	1.87217e+06	1.09604e+06	9.25143e+07	38096.1	299517	29981.6	36282.8	89720.7	3.04707e+06	2.62299e+06	6.71326e+07
Sample8	200	EMEM	A	1.136e+06	1.46777e+06	13094.8	29521.6	164084	72214.8	38572.4	87450.8	98618	25542.6	55778	NA	19650.3	112959	12631.5	38328.8	4246.06	370311	5548.47	12920	47797.8	29818.5	52386.6	13250.8	21763.2	46123.7	66249.4	35800.1	43928	40153.4	30067.3	71985.3	16318.9	25038.1	1.16303e+06	185756	179405	2.03685e+07	89220.1	177943	29066.5	44375.8	86177.5	3.3395e+06	2.16944e+06	4.33547e+07
Sample9	200	SF-EMEM	B	207050	3.39722e+06	NA	20667.4	144717	201344	30801.6	24690	38439.8	53283.6	46500.2	63310.7	49884.5	150491	30385.4	35133	NA	15306.5	NA	NA	NA	NA	NA	3996.47	4342.57	4453.21	NA	NA	5359.24	NA	4718.9	8097.06	14854.1	10699.7	497159	56929	36057.1	6.13326e+06	23823.4	NA	2235.82	3690.18	6688.8	365040	240719	163631
Sample10	100	EMEM	C	835160	2.80402e+06	10418.6	30460.6	113353	56786.2	35599.8	78503.7	93622	29922.5	41971	NA	NA	99602.7	8952.06	29530.2	2984.79	447061	NA	10481.3	62707.4	30296.2	38121.6	14619.2	35912.5	86001.6	102270	51694.2	68770.6	65610.3	40899.4	79420.4	12862.3	31507.9	1.65161e+06	287696	116415	2.0892e+07	143015	178106	31964.9	37507.1	98196.7	3.06116e+06	2.97665e+06	4.95454e+07
Sample11	0	SF-EMEM	C	137149	392200	NA	NA	NA	13532.6	NA	NA	NA	NA	NA	NA	NA	NA	NA	NA	NA	20459.7	9214.93	66821.2	10234.4	6626.62	34027	8030.68	17383.7	19267.2	NA	24910.6	25450.5	30879.7	24469.9	29850.7	NA	19413.4	1.25932e+06	142976	52294	1.11964e+07	NA	7086.59	722.493	1435.43	3035.46	158208	137278	1.69475e+06
Sample12	50	SF-EMEM	C	91390.5	298441	NA	NA	NA	14500.1	NA	NA	NA	NA	NA	NA	NA	NA	NA	NA	NA	15616.8	10955.6	63605.3	NA	NA	34081.8	6498.61	16103.5	10545	NA	19022.3	19210.8	19370.7	19634.5	25610.6	3169.65	13250.6	1.00721e+06	95836.5	44268.3	7.25114e+06	NA	4611.41	1437.45	1176.85	2489.63	125611	108858	1.12526e+06
Sample13	100	SF-EMEM	C	94629.4	2.06766e+06	NA	24778.8	159029	162473	17784.1	29571.2	36045.4	59323.3	42450.4	64753.8	41776.7	181774	18915.4	49020.3	NA	21699.1	NA	NA	9218.11	NA	NA	3060.9	5424.89	4270.47	NA	6833.14	2830.52	NA	NA	6150.05	2553.1	10641.3	411885	36664.1	23053.8	4.12035e+06	17769.2	NA	1942.36	3682.82	7135.49	350597	303640	110942
Sample14	0	EMEM	C	1.43677e+07	1.70161e+06	NA	NA	23512.2	37542.8	19913.7	26671	NA	23742.6	28642.4	NA	NA	NA	10637.6	35091.1	83126.2	494957	116780	95079.4	88866.1	117501	598380	109252	535129	458246	96653	430323	543583	463346	657544	752984	15172.3	268946	1.83487e+07	1.95008e+06	1.02643e+06	9.10969e+07	51743.3	288787	26362.1	34889.6	80476.1	2.68758e+06	2.30955e+06	6.84078e+07
Sample15	200	EMEM	B	1.95042e+07	1.27779e+06	NA	NA	33623.4	29951	27918.4	28872.8	NA	23659.3	30831.6	NA	NA	NA	15012	41596.4	93336.7	357998	156710	105241	68196	116649	695622	101129	394897	189046	32872.9	290417	336470	279038	435614	467348	32750.3	272508	1.15177e+07	1.43941e+06	1.52862e+06	8.15527e+07	29589.3	291424	23309.5	44089	74561.5	3.29237e+06	2.00419e+06	5.6494e+07
Sample16	0	EMEM	B	2.01422e+07	2.00809e+06	NA	NA	16802.7	39754.3	26822.4	29847.6	NA	21693.1	30704.8	NA	NA	NA	10334.1	NA	91659.2	382757	143167	99379	77375.5	121360	650172	96174.3	354958	189231	41865.5	262364	346655	261112	400545	437725	32287.1	262590	1.2443e+07	1.44438e+06	1.60952e+06	8.48251e+07	50196	280938	24427.1	40558.9	66092.2	2.95436e+06	2.06285e+06	5.72202e+07
Sample17	0	EMEM	C	1.59341e+07	1.75312e+06	NA	NA	34405	37175.8	19767.5	28687	NA	28041.6	26968.7	NA	NA	NA	10082.1	33706.2	112380	443147	115631	99008.4	64401	113997	647941	117361	573013	484075	76144.5	439878	533912	447624	643436	780440	18858.9	268384	1.95229e+07	1.9068e+06	975160	9.10598e+07	48292.5	306544	26089.2	41109.3	83145.8	3.14126e+06	2.66017e+06	6.93899e+07
Sample18	50	SF-EMEM	B	74604.5	2.11894e+06	6295.93	19879.4	89639.8	88632.5	12828.2	28491.6	32486.2	27789.4	30634.1	45842.4	24124.5	87472.2	18554.3	NA	NA	14989.1	3087.55	NA	6865.32	NA	NA	3861.58	NA	NA	NA	NA	NA	NA	NA	7398.79	12606.8	16146.3	377674	40880	29860.1	4.35367e+06	30699.5	NA	2194.82	4368.38	7448.72	380077	233772	163303
Sample19	200	EMEM	B	2.23744e+07	1.66455e+06	6486.98	NA	27455.7	24234.4	26306.9	27946.9	12679.8	16813.5	36782.2	NA	NA	NA	18005.2	28676.3	77032.9	414040	146760	82674.4	82622.9	127794	700846	98646.9	455129	196169	NA	298987	342724	299945	429658	508093	34009	255757	1.10243e+07	1.4455e+06	1.52723e+06	8.13228e+07	48143.5	269145	25154.2	41499.4	69315.2	3.0025e+06	2.08209e+06	6.04618e+07
Sample20	50	EMEM	A	1.37051e+07	1.59039e+06	NA	NA	59024.9	36816.8	28787.5	29275.9	7300.02	NA	36963	NA	34508.7	NA	28348.8	25797.8	65703.8	383152	94127.1	91853.7	81725.7	107756	500690	83737.1	383529	205232	NA	206636	270836	235590	353840	392091	20697.7	237423	1.0303e+07	1.20638e+06	1.43765e+06	7.1813e+07	34019.9	274721	23672.6	37147.2	64561.2	2.75574e+06	1.99615e+06	5.56736e+07
Sample21	0	EMEM	C	353334	1.44526e+06	NA	23628.4	16793.2	24889.6	36522.4	70796.9	50143.6	16618.5	21890.9	NA	NA	NA	NA	NA	27887.5	462244	3923.05	NA	36451.5	19546.5	NA	10337.6	19233.2	37104.3	96458.2	35902.4	45465.6	30335.9	23706.5	49317.1	12915.5	16988.3	998490	145119	66299.6	1.32169e+07	187280	102252	29088.4	37683	82924.7	2.83017e+06	2.75397e+06	2.95935e+07
Sample22	50	EMEM	C	1.26184e+07	1.51769e+06	NA	NA	41535.4	37123.1	19812.8	29062.1	6988.27	21437.9	27690.8	NA	NA	NA	10703	NA	115026	456342	125685	105458	68960.4	117608	672859	124875	525911	480685	NA	405591	567090	497773	693410	755760	16216.2	279635	2.06767e+07	1.80285e+06	1.05373e+06	8.84606e+07	40142.9	309560	24245.3	37601.2	79170.9	3088361	2.50037e+06	7.00591e+07
Sample23	50	SF-EMEM	B	140078	257261	NA	NA	NA	12547.2	NA	NA	NA	NA	7226.97	NA	NA	NA	NA	NA	NA	NA	8676.86	46288.9	8535.51	9461.77	NA	4326.87	9603.24	NA	NA	10888.5	18264.4	11221.8	13802.5	17981.2	14887.8	18060	842669	82551.9	69779.3	8.33052e+06	NA	5680.49	1386.86	1456.64	1989.78	137622	98385.7	1.05302e+06
Sample24	100	EMEM	A	1.83032e+07	1.94569e+06	NA	NA	24764.6	28653.6	26682.3	23850.4	NA	18232.7	33030.3	NA	NA	NA	11683.1	20137.1	95604.9	378548	102366	107465	71602.7	116147	577241	87899.2	388619	193646	NA	209231	269930	228234	347476	403438	20119.5	246677	1.10712e+07	1.46238e+06	1.47732e+06	7.51844e+07	NA	311391	26050.3	39926.9	78440.7	3.19461e+06	1.97889e+06	6.2722e+07
Sample25	200	SF-EMEM	C	123537	285029	NA	NA	NA	14480	NA	NA	NA	NA	NA	NA	NA	NA	NA	NA	7839.05	8382.01	8713.06	62550.4	7406.21	9150.23	29553	3443.64	15282.8	11027.6	NA	15875.1	15117.1	14053.2	14588.3	23731.5	2982.12	13593.6	858126	92750	37549.2	7.62684e+06	NA	5778.06	1023.33	1469.58	2649.19	130474	112175	1.09853e+06
Sample26	200	SF-EMEM	A	89440.3	327995	NA	NA	NA	11774.1	NA	NA	NA	NA	8330.94	NA	NA	NA	NA	NA	NA	NA	8185.96	45075.3	7631.95	11521.2	33472.2	5054.78	10921.4	4075.37	NA	10894.7	10663.2	10341	13124.6	17391.8	NA	17403	542225	71075.9	51300.2	6.37158e+06	NA	3756.84	1243.74	1580.82	1580.95	124392	90143.9	760084
Sample27	50	EMEM	B	1.8552e+07	1.73542e+06	NA	NA	30653.9	33353.9	22169.3	27261	5918.13	18310.8	35033.6	NA	NA	NA	10652.5	16719.1	111390	370227	153798	118081	66335.7	116592	623491	90865.4	363472	185093	NA	242759	346854	263998	372810	418868	26337.8	272615	1.16328e+07	1.58876e+06	1.81039e+06	8.13321e+07	NA	288810	25870.5	44082.6	70142	3.11473e+06	1.85169e+06	5.7342e+07
Sample29	200	EMEM	A	1.72035e+07	1.8132e+06	NA	NA	32616	33257.6	25973	22742.8	3889.76	14363.3	33208.5	NA	NA	NA	13369.1	NA	89574.2	353459	102658	93304.6	65119.6	96940.2	524877	72978.7	341846	182649	NA	215196	282515	223165	346173	388723	19995.1	257860	1.0818e+07	1.34392e+06	1.4371e+06	7.75099e+07	NA	294878	26728.4	44750.4	72623.4	3.07664e+06	1.93408e+06	5.63403e+07
Sample30	100	SF-EMEM	A	85328.5	701386	4405.88	NA	160718	165384	19694.1	29841.5	37498.7	39665.5	33383.7	42590.1	46631.6	112303	20707.2	NA	NA	22293.2	NA	NA	4420.84	NA	NA	2595.35	4996.78	4638.24	NA	4848.35	NA	NA	NA	3965.87	NA	6008.11	357933	44165.5	31905.6	4.40081e+06	NA	1522.89	2333.32	3995.38	6592	368051	247889	256229
Sample31	0	EMEM	A	662968	1.10281e+06	9960.01	25305.9	25581.1	23541.7	50694.1	100152	49650.6	17176.8	24583.2	NA	NA	NA	NA	NA	NA	374376	3259.64	NA	34693.3	17882.1	22259	6991.29	16250.9	21755	72779.8	19602.5	32282.2	23259.8	19944.7	39878.9	16316.7	24294.8	816036	125596	101893	1.51459e+07	149562	107077	27937.2	42556.4	70162.5	2.79038e+06	2.09804e+06	2.62774e+07
Sample32	0	SF-EMEM	B	401947	290463	NA	NA	NA	11740.7	NA	NA	NA	NA	NA	NA	NA	NA	NA	NA	5798.56	15777	8692.29	60519.6	15436.7	11286.8	29170.7	7095.98	16921.5	8535.56	NA	21413	19539.7	12784.8	22138.3	26190	15955.3	22885.5	955499	139789	99716.4	1.28366e+07	NA	8175.17	1319.61	1912.29	3020.47	180885	134923	2.07743e+06
Sample33	200	SF-EMEM	B	75914.3	233690	NA	NA	NA	11874.2	NA	NA	NA	NA	NA	NA	NA	NA	NA	NA	NA	NA	7947.76	40973.8	9638.17	7510.43	18711.3	3882.49	11888.8	4639.72	NA	11792.6	15943.1	10594.6	14084.4	18262	17212.8	13927.9	619290	89515.8	62545.4	6.77841e+06	NA	3492.6	573.005	1340.82	1764.92	133040	87247.1	873776
Sample34	100	EMEM	A	1.06009e+06	1.52994e+06	NA	32233.5	130865	75431.9	65503.5	82850.9	98207.8	28972.7	45341.9	NA	NA	103193	14353	42187	NA	479073	18962.2	18366	61879.7	38758.8	125594	40757.3	43056.4	49921.9	71705.4	88378.2	127655	104908	74078.3	160327	17628.2	28822.9	958566	195677	191543	2.60168e+07	103866	183870	24517.6	42958.7	78508.5	3.05768e+06	2.10099e+06	4.2946e+07
Sample35	50	EMEM	B	1.0308e+06	2.60977e+06	9049.35	29565	117840	94901.4	57195.7	73561.9	105477	31372	63083.2	NA	NA	103411	15199.7	41648.7	NA	400850	19099.9	18165.5	61956.5	39700.8	119187	38478.7	31882.4	51088.8	82281.3	71139.4	117462	75229.8	52033.8	138168	23425.4	25192.8	1.08039e+06	197630	158024	2.36803e+07	125263	168471	28265.4	43690.3	80568.3	3.37102e+06	2.28889e+06	4.13447e+07
Sample36	0	EMEM	B	382398	1.56268e+06	NA	21944	30123.4	24461.5	37781.9	84027.7	42709	12344.1	22011.5	NA	NA	NA	NA	NA	NA	379816	10802.8	10016.4	54083.1	28235.3	77518.4	21615.8	22707	30435.9	76781.1	46972.3	61398.1	45825.5	34386.4	80346.1	23758.1	20638.6	878895	128843	102800	1.65113e+07	143148	111646	26557.9	43278.5	78776.3	2.96221e+06	2.33255e+06	2.25857e+07
Sample37	0	EMEM	A	1.56251e+07	1.88046e+06	NA	NA	28450.2	35628.7	27844.2	30092.8	NA	23959.8	28401.8	NA	NA	NA	12443	13822.7	89938.8	322175	87063.5	93842.6	75664.7	109671	506280	85375.7	304221	161417	NA	201645	271314	223347	317422	337900	19324.1	241088	1.13348e+07	1.44631e+06	1.40457e+06	7.48626e+07	45987.2	268510	19938.7	37172	67603.8	2.83012e+06	1.95879e+06	5.73324e+07
Sample38	50	SF-EMEM	A	259115	275879	NA	NA	NA	NA	NA	NA	NA	NA	8061.16	NA	NA	NA	NA	NA	NA	NA	11251	39574.5	9953.42	9884.5	39653.3	6757.47	16528.2	6464.03	NA	13470.6	22483.9	20741	20798.7	21757	NA	24470.1	859013	131205	113039	1.12971e+07	NA	8883.19	1880.16	1844.4	3932.33	192251	152243	1.84012e+06
Sample39	50	SF-EMEM	A	322506	203612	NA	NA	7881.01	16751.9	NA	NA	NA	NA	NA	NA	NA	NA	NA	NA	12113.3	17628.5	16392.1	69735.9	10772.8	13875.2	65187.7	9073.94	22918.4	12126.5	NA	22444.6	27992.6	20718	34298.7	32290.7	NA	35415.9	1.24236e+06	140020	155808	1.39305e+07	NA	13269.9	2009.72	2245.39	4688.83	225451	163820	2.77442e+06
Sample40	50	SF-EMEM	A	99850.4	1.3065e+06	NA	NA	107978	120832	17684.3	29784.9	36731	33666.1	26405.8	38417.3	33148.3	86128.3	16775.1	NA	NA	25382	NA	NA	9815.21	5315.28	NA	4498.03	3886.8	4772.34	NA	NA	5054.24	NA	4589.93	9356.54	NA	NA	332885	46483.7	32646.9	4.3931e+06	NA	NA	2583.22	3749.36	7506.92	396671	259626	225118
Sample41	0	SF-EMEM	C	59664.6	859665	NA	15534.5	10203	18774.9	NA	31125.3	16802.6	NA	6786.1	NA	NA	NA	NA	NA	NA	31469.9	2064.18	NA	7839.48	3405.98	NA	2661.49	3531.35	3010	NA	NA	4239.94	NA	NA	5413.04	4083.43	11011.3	308421	39417.9	19042.4	3.60982e+06	NA	NA	2827.15	4113.29	7080.26	301592	364459	112442
Sample42	100	SF-EMEM	C	48438.3	222567	NA	NA	5918.83	14144.8	NA	NA	NA	NA	8667.23	NA	NA	NA	4174.27	NA	NA	18100.3	6359.66	45334.3	7394.78	8906.39	13848.3	2317.45	7656.68	7890.38	NA	10284.8	20475.7	10278	16329.4	17127.7	NA	15747.6	673730	72939.1	30103.6	6.50717e+06	NA	3944.09	NA	1558.4	2348.41	117718	94090.8	671443
Sample43	200	EMEM	A	2.05458e+07	1.59706e+06	NA	NA	19535.1	31390.9	24706.7	25918.6	5293.36	NA	31735.2	NA	NA	NA	20636.7	NA	66886.2	366340	86427.1	91787.2	75614.7	111748	518208	86819.2	349993	185871	NA	228271	264813	226926	331950	394308	20507.4	218158	9.65325e+06	1.28192e+06	1.41965e+06	7.27458e+07	34447.8	230563	21211.4	38750.2	68116.3	2.82944e+06	1.92528e+06	5.52671e+07
Sample44	100	EMEM	C	1.07583e+07	1.84527e+06	NA	NA	22830.9	32385	24761	19066.3	NA	19200.5	25574.3	NA	NA	NA	11372.6	NA	120872	402011	104808	105947	66768.3	105643	510553	96235	513531	429647	NA	385692	494172	413761	596886	655860	16935	270939	1.82253e+07	1.8163e+06	1.01204e+06	8.70412e+07	NA	272867	28328.8	39330.6	79191.9	2.64908e+06	2.59401e+06	6.50831e+07
Sample45	200	SF-EMEM	A	182207	280503	NA	NA	NA	17597.6	NA	NA	NA	NA	7681.25	NA	NA	NA	NA	NA	NA	NA	9239.57	53566.4	7196.65	11250	24679	4735	15305.2	9897.39	NA	10168.9	11069.9	11331.1	18209.4	15852.4	3928.1	18305.8	842403	106392	103526	1.04358e+07	NA	6921.52	1374.08	2384.59	2984.3	168711	114963	1.51623e+06
Sample46	50	EMEM	A	1.28331e+07	1.65165e+06	NA	NA	35069.8	41494.5	22991.7	24105.9	NA	20893.7	32863.5	NA	NA	NA	13308.3	NA	95486.5	358175	92470.3	104297	66664.1	109453	485766	73461.1	364058	177484	19059.6	211067	269543	233291	327305	354427	16801.1	257524	9.77001e+06	1.43776e+06	1.527e+06	7.71086e+07	NA	268931	26071.8	39763.4	75019.5	2.9425e+06	2.04155e+06	5.84438e+07
Sample47	0	SF-EMEM	B	198101	212340	NA	NA	NA	16185.3	NA	NA	NA	NA	NA	NA	NA	NA	NA	NA	NA	18228.3	10168.4	60558.5	NA	4770.53	19061.3	4592.11	12013.3	3694.3	NA	11000.1	15467.7	8545.96	12475.9	15081	10697.3	18351.5	701761	93704.3	80711.7	8.46172e+06	NA	6018.1	960.33	1362.96	2272.23	125168	96299.5	1.32569e+06
Sample48	100	SF-EMEM	B	89889.4	261886	NA	NA	NA	8958.04	NA	NA	NA	NA	NA	NA	NA	NA	NA	NA	3283.98	NA	7767.72	63222.3	NA	NA	NA	3637.03	10738	3772.68	11316.3	7276.62	6839.85	6665.42	9406.6	11550.9	12939.9	17647.7	446182	55198.6	47502.1	5.65655e+06	NA	3945.35	889.456	1361.75	1907.73	116540	72014.9	894412
Sample49	200	SF-EMEM	C	181962	2.093e+06	NA	NA	180433	175780	22160.7	25490.8	33887.9	48586.4	42582.3	59153.5	47797.1	171467	25318.8	NA	NA	18726.3	1220.32	NA	7058.11	7185.82	NA	1748.22	NA	3767.1	NA	NA	NA	NA	NA	4341.71	3472.01	9820.34	338077	33999.5	17904.3	3.57703e+06	NA	700.619	1845.39	2741.83	5393.02	307897	222825	118719
Sample50	200	EMEM	B	800998	2.62253e+06	10689.6	24180	121260	111731	55546.6	93235.8	100045	45392.1	56874.6	43501.6	43142.5	112399	20581.3	48215.4	NA	426572	7212.01	13384.8	49074.2	35321	NA	12617.4	27935	54907.8	86582.8	37073.2	51463.6	39410.7	30339.6	53965.3	21216.8	33592	1.31083e+06	222038	174420	1.9788e+07	83899.5	162690	26202.4	45723.4	79084.7	3.13026e+06	2.40879e+06	4.31797e+07
Sample51	0	SF-EMEM	A	78134.6	525051	NA	13956.8	19022.5	17097	NA	25999	14461.8	NA	8609.91	NA	NA	NA	NA	NA	NA	26084.9	NA	NA	NA	NA	NA	1758.55	NA	NA	NA	NA	NA	NA	NA	NA	2507.93	NA	251799	22339.1	19020.5	2.38621e+06	29470.7	NA	1743.75	3577.59	4946.26	278527	226292	36982.6
Sample52	100	EMEM	B	1.69004e+07	1.56529e+06	8543.27	NA	28782.4	27019.9	21131.5	34183.8	NA	19353.1	38877.4	NA	NA	NA	18524.6	NA	103988	333625	127962	96002.4	91646.2	115097	534732	86662.5	362579	175027	69189.1	269023	313342	255278	352791	422906	28021.2	246126	1.23367e+07	1.58323e+06	1.59424e+06	8.15767e+07	33226.3	261909	24592.4	39280.8	69898	2.92588e+06	2.02226e+06	5.62338e+07
Sample53	0	SF-EMEM	B	67737.6	1.01638e+06	6081.65	NA	14596.3	23873.6	NA	32035.7	16094.3	NA	8565.43	NA	NA	NA	NA	NA	NA	29274.9	NA	NA	6478.23	8762.56	NA	1700.57	3377.48	NA	NA	NA	NA	NA	NA	NA	17943.4	NA	343152	36480.4	24141.2	3.36969e+06	27702.4	NA	2838.9	3983.26	7227.48	317085	272240	119618
Sample54	200	EMEM	C	1.23552e+06	2.56371e+06	5985.21	28682.8	90377.2	50744.8	39734	80864.3	93631.6	26503.3	37939.8	NA	NA	81292.9	7359.66	53295.7	NA	462181	5158.65	15970.8	56878.3	25431.6	25165.3	13938.6	30678.1	83991.2	103911	53128.4	68661.7	64613.1	42774.7	90917.9	12992.8	34775.4	1.64888e+06	269750	116267	2.25823e+07	99734.6	199977	26490.6	39497.7	90890.4	3.01342e+06	2.60518e+06	5.47839e+07
Sample55	50	SF-EMEM	C	75408.6	228496	NA	NA	NA	12761.8	NA	NA	NA	NA	6507.02	NA	NA	NA	NA	NA	NA	15870.1	9240.04	40456.4	11235.6	7178.38	22554.5	4028.73	12398.5	9782.86	NA	16763.6	15927	10079.5	14259.8	19299	2815.06	14172.3	988498	97620.6	45319.7	8.22501e+06	NA	4019.97	1002.69	1029.61	1792.84	132127	104191	1.05172e+06
Sample56	50	EMEM	C	926119	1.97842e+06	10267.1	32989.7	78590.5	40294.9	41120.3	64867.4	84724.8	16968.7	36318.4	NA	NA	74476.7	4642.99	46474.8	NA	450995	4225.03	NA	51050.1	28807.6	37184.7	13505.9	27827.3	65712.8	112276	56356.1	65669.5	54609.6	45089.7	80191.2	14931	33616.6	1.42212e+06	231066	119761	2.0913e+07	124381	174170	27900.8	37866.3	92434.2	3.15126e+06	2.71448e+06	4.86685e+07
Sample57	200	SF-EMEM	B	95039.4	289296	NA	NA	NA	8604.42	NA	NA	NA	NA	NA	NA	NA	NA	NA	NA	NA	9394.71	7492.51	69880.1	4503.29	11697.6	NA	3114.77	10610.2	4475.99	NA	9427.51	18623.5	9329.9	12615.8	14437	12159.7	16104.7	620583	73571.7	50436.7	5.98566e+06	NA	4155.25	980.651	1378.76	1378.92	115827	76359.7	942768
Sample58	100	SF-EMEM	A	174150	265751	NA	NA	NA	11222.3	NA	NA	NA	NA	8347.71	NA	NA	NA	NA	NA	7499.37	19304.1	9466.08	38126.6	10157.8	14735.8	42662.1	4299.14	13649.9	8454.9	NA	12584.4	13770.1	7549.32	18627.9	18676.5	3032.9	21686.2	947775	103735	105624	9.00401e+06	NA	5971.24	853.12	1472.87	3324.02	175498	126510	1.41107e+06
Sample59	50	SF-EMEM	B	99373.4	187216	NA	NA	NA	10490.4	NA	NA	NA	NA	4994.49	NA	NA	NA	NA	NA	6127	15587.9	11085.8	55635.7	5094.22	12837.2	22172.3	2986.53	10927.4	8873.78	NA	7830.53	12118.9	9269.9	13915.7	14999.6	15322.5	16346	910094	73681.8	72394.4	6.02203e+06	NA	4677.56	1185.33	1746.35	1839.41	132550	84224.3	1.17807e+06
Sample60	50	EMEM	A	1.01446e+06	1.89237e+06	10138.7	29341.7	114237	79038.5	47486.4	83681	90309.2	28059.6	36516.5	NA	NA	96434.6	12612.8	41955.5	NA	411031	4109.17	13130.1	43508.3	25519.7	36998.6	12722	24097.5	47285	77176.1	32642.5	42233.2	35834.1	31426.1	52834.6	13628.3	37873.5	1.40306e+06	208639	190097	1.85135e+07	93505.5	160226	27092.2	43940.5	76949.6	3.35561e+06	1.93693e+06	4.55425e+07
Sample61	0	SF-EMEM	A	154400	195884	NA	NA	NA	6563.54	NA	NA	NA	NA	6377.61	NA	NA	NA	NA	NA	2256.87	NA	9256.75	48796.2	13245.2	16459.4	30731.7	3801.91	7969.12	7362.44	NA	10321.4	14273.4	6590.61	11958.5	12613	NA	18673.1	796325	87870.4	77297.8	8.33151e+06	NA	5567.69	1003.9	1032.32	1708.04	149028	105401	1.07976e+06
Sample62	200	SF-EMEM	A	60963.6	477004	NA	18726.2	139312	148598	15215.9	32675.2	47068.3	46028.2	40664.4	58755.2	34860.1	129924	21678.7	52567.8	NA	19092.9	NA	NA	5189.48	7821.73	NA	1833.24	2779.54	5932.57	NA	NA	NA	NA	NA	NA	2428.44	15102.2	474078	31979.6	30634.1	3.70697e+06	NA	NA	2484.9	3126.69	5061.72	317693	194661	185991
Sample63	50	EMEM	C	1.50267e+07	1.53479e+06	NA	NA	31527.2	26213.1	NA	27721.8	NA	14079	24287.2	NA	23131.5	NA	14113.5	38992.5	107289	460952	101127	98373.4	81335.9	105122	588755	95938.8	473688	431189	71278.7	358422	474532	430723	574437	703146	16548.3	246553	1.8262e+07	1.87068e+06	1.02937e+06	9.0344e+07	29529	268079	22849.7	30635.6	71209.4	2.79817e+06	2.4821e+06	6.22723e+07
Sample64	100	SF-EMEM	B	174357	223408	NA	NA	NA	11326.5	NA	NA	NA	NA	NA	NA	NA	NA	5720.42	NA	4023.64	NA	8165.24	47585.6	8323.44	11418.8	24989	2798.83	10102.8	10806.4	NA	12868.5	11001.9	NA	12376.9	15432.4	11077.6	27774.1	1.15333e+06	88812.6	65876.8	7.31705e+06	NA	4673.89	896.226	1447.89	2197.6	146081	90068.5	1.22239e+06
Sample65	0	SF-EMEM	A	270623	252373	NA	NA	NA	10550.4	NA	NA	NA	NA	5135.59	NA	NA	NA	NA	NA	6093.19	18004.8	12509.7	60107.5	7902.96	11846.6	35096.4	5314.17	15278.4	19952.2	45015.3	14443.1	17238.1	12970.6	23562.6	23107.6	NA	34666.5	1.6109e+06	136283	126677	9.63973e+06	NA	7886.37	1643.61	1937.63	2615.43	186440	134570	1.99959e+06
Sample66	0	EMEM	A	1.78784e+07	1.8936e+06	7409.42	NA	31603.6	32036.2	30608.9	22328.3	NA	15908.7	30412.6	NA	NA	NA	10963.6	NA	107657	374546	94904.2	110391	68460.8	110604	491238	76430.4	388530	208010	66377	208172	253438	225934	317225	330599	12027.3	239042	1.15138e+07	1.44427e+06	1.53395e+06	7.61349e+07	NA	289119	23114.6	42399.5	71756.8	2.98591e+06	2.08183e+06	5.50225e+07
Sample67	100	SF-EMEM	C	52522.6	202403	NA	NA	NA	12173	NA	NA	NA	NA	NA	NA	NA	NA	NA	NA	3086.51	NA	6957.89	76911.8	5187.93	NA	13411	3308.83	7424.67	12490.7	NA	15819.2	12135.5	NA	13037.3	12648.6	NA	15449.6	870859	62208.9	28127.6	5.27298e+06	NA	2762.88	1491.59	777.235	1672.7	104952	70812.2	703881
Sample68	100	SF-EMEM	B	97260.7	2.46977e+06	9524.87	NA	124382	164079	21327	23197.4	30815.2	39184.5	38045.5	57531.9	31677.6	110516	20944.7	NA	NA	15864.4	2095.01	NA	6685.71	NA	NA	2744.59	NA	5807.12	NA	NA	NA	NA	NA	NA	12129.3	8609.69	468877	47773.1	26475.9	4.09234e+06	NA	NA	1819.79	3571.3	6225.85	336791	232883	139795
Sample70	200	SF-EMEM	C	423845	257479	NA	NA	NA	12358.6	NA	NA	NA	NA	10059.6	NA	NA	NA	NA	NA	6330.83	32738.4	13769.6	65832.1	14074.5	15073.5	35247.4	6410.92	29735.6	23250.4	NA	36342.7	36247.7	29393.3	42446.2	43527.5	NA	38535.6	1.97794e+06	246203	90619.8	1.54133e+07	NA	14077.7	1923.54	2114.88	4238.65	210951	197190	3.43971e+06
Sample71	50	SF-EMEM	C	80768.3	1.43814e+06	7545.07	21087.9	127406	109150	14782.4	24834.5	26935.5	41702.9	32391.8	46457.8	41922.8	132164	16879	NA	NA	19702.1	NA	NA	8844.02	NA	NA	2527.81	2326.86	5823.51	NA	NA	NA	NA	1936.57	NA	2095.03	8958.63	355827	38919.8	17769.5	3.15997e+06	NA	NA	1608.76	2740.52	5024.2	286057	257712	93718.3
Sample72	200	EMEM	C	1.73272e+07	1.67094e+06	4791.17	NA	24978.7	36645.8	22320.2	26336.3	NA	21661.7	25866.4	NA	NA	NA	14398.4	18405.3	123262	435451	107640	97791.6	71706.2	104488	553066	99138.3	515012	453269	85030.5	419721	513262	437463	628972	644773	15734	272880	1.99047e+07	1.97358e+06	1.11683e+06	8.35332e+07	24941.8	295540	24611.6	36626.2	85768.3	2.83158e+06	2.61324e+06	6.89142e+07
Blank_SF-EMEM_A1	-	SF-EMEM	A	36165.2	285987	0	0	0	14867.3	0	0	0	0	0	0	0	0	0	0	0	0	0	0	0	5873.14	0	0	0	0	0	0	0	0	0	0	0	0	120549	0	2542.57	732949	0	0	0	314.664	381.366	0	0	2781.79
Blank_SF-EMEM_A2	-	SF-EMEM	A	30419.7	394941	0	0	0	9258.22	0	0	0	0	0	0	0	0	0	0	0	0	0	0	0	0	0	2088.32	0	3244.97	0	0	0	0	0	3742.77	0	16257.7	705084	0	3091.67	805570	0	0	147.816	260.028	0	0	0	3131.71
Blank_SF-EMEM_A3	-	SF-EMEM	A	23650.3	182581	0	0	0	7497.06	0	0	0	0	0	0	0	0	0	0	0	0	0	0	0	0	0	0	0	0	0	0	0	3562.32	0	0	0	0	132409	5766.96	0	800107	0	0	182.415	254.015	0	0	0	3490.02
Blank_SF-EMEM_B	-	SF-EMEM	B	42367.4	338925	0	0	0	11997.1	0	0	0	0	0	0	0	0	0	0	0	0	0	5130.11	0	0	0	1215.6	0	0	0	0	0	4752.52	0	0	0	0	133422	6854.98	4819.73	881651	0	0	0	0	0	0	0	2704.84
Blank_EMEM_B1	-	EMEM	D	1.52338e+07	3.71436e+06	0	0	29731.6	44928.4	34343.8	17962.8	0	34104.5	26670.2	0	0	0	9957.45	0	0	409243	42265.2	21431.1	59650.7	99362.2	367860	45664.3	525361	451306	41944.4	161192	213122	185351	302951	294570	14469.9	194860	1.51163e+07	1.74978e+06	808693	8.49721e+07	0	321551	29815.8	43466.9	97419.8	3.72222e+06	2.65479e+06	8.08323e+07
Blank_EMEM_B2	-	EMEM	D	1.10292e+07	2.8645e+06	0	0	26366.4	33658.3	34304.1	14720.5	0	24843.9	23169.5	0	0	0	11812.8	0	0	414179	34544.6	17555.6	50385.7	101326	371954	46456.2	449592	378748	0	139256	178910	158448	263335	244983	13835.2	193257	1.30705e+07	1.55717e+06	722332	7.6142e+07	34491.1	287322	27582.8	40817.2	87171.3	3.03719e+06	2.50947e+06	6.59445e+07
[truncated: 1 more columns]

## Sheet: Table S1
Table S1. Statistical analysis of TEER measurements, including global effects of cytokine trigger, medium, and their interaction. Significant effects of cytokine trigger observed in the global analysis were further explored within EMEM and SF-EMEM.
Global analysis
Null hypothesis	Cytokines trigger, medium and their interaction do not affect TEER readout
Sample size	95
Normality	No (Anderson-Darling p=0.03003536)
Group comparison	Scheirer-Ray-Hare test:
	trigger	p = 0.0000007 (****)
	medium	p = 0.7339489 (ns)
	trigger:medium	p = 0.9529371 (ns)
Cytokines trigger effect in EMEM
Null hypothesis	Cytokine trigger does not affect TEER in EMEM medium
Sample size	48
Normality	No (Shapiro p=3.378e-05)
Group comparison	Kruskal-Wallis (p=0.004721685)
Posthoc analysis	Dunn's test+Bonferroni:
	Comparison	Adjusted p-value (q value)
	0 vs 50 ng/mL	q= 0.0003 (***)
	0 vs 100 ng/mL	q = 0.0021 (**)
	0 vs 200 ng/mL	q = 0.00000622 (****)
	50 vs 100 ng/mL	q = 1.0000 (ns)
	50 vs 200 ng/mL	q = 1.0000 (ns)
	100 vs 200 ng/mL	q = 1.0000 (ns)
Cytokines trigger effect in SF-EMEM
Null hypothesis	Cytokine trigger does not affect TEER in SF-EMEM medium
Sample size	47
Normality	No (Shapiro p=0.00168)
Group comparison	Kruskal-Wallis (p=0.0.000154)
Posthoc analysis	Dunn's test+Bonferroni:
	Comparison	Adjusted p-value (q value)
	0 vs 50 ng/mL	q= 0.0946 (ns)
	0 vs 100 ng/mL	q = 0.0082 (**)
	0 vs 200 ng/mL	q = 0.0000886 (****)
	50 vs 100 ng/mL	q = 1.0000 (ns)
	50 vs 200 ng/mL	q = 0.4101 (ns)
	100 vs 200 ng/mL	q = 1.0000 (ns)

## Sheet: Table S2
Table S2. Statistical analysis of DRAQ7 measurements, including global effects of cytokine trigger, medium, and their interaction. Significant effects observed in the global analysis were further explored within EMEM and SF-EMEM for cytokine trigger, and at each cytokine concentration for medium.
Global analysis
Null hypothesis	Cytokines trigger, medium and their interaction do not affect DRAQ7 readout
Sample size	96
Normality	No (Anderson-Darling p=3.665238e-13)
Group comparison	Scheirer-Ray-Hare test:
	trigger	p=0.00000000001053702 (****)
	medium	p=0.03297888 (*)
	trigger:medium	p=0.6180268 (ns)
Cytokines trigger effect in EMEM
Null hypothesis	Cytokine trigger does not affect DRAQ7 in EMEM medium
Sample size	48
Normality	No (Shapiro p=0.002986309)
Group comparison	Kruskal-Wallis (p=7.43e-07)
Posthoc analysis	Dunn's test+Bonferroni:
	Comparison	Adjusted p-value (q value)
	0 vs 50 ng/mL	q = 0.0203 (*)
	0 vs 100 ng/mL	q = 4.3e-05 (****)
	0 vs 200 ng/mL	q = 1.9e-06 (****)
	50 vs 100 ng/mL	q = 0.7124 (ns)
	50 vs 200 ng/mL	q = 0.1724 (ns)
	100 vs 200 ng/mL	q = 1.0000 (ns)
Cytokines trigger effect in SF-EMEM
Null hypothesis	Cytokine trigger does not affect DRAQ7 in SF-EMEM medium
Sample size	48
Normality	No (Shapiro p=2.184777e-08)
Group comparison	Kruskal-Wallis (p=2.97e-05)
Posthoc analysis	Dunn's test+Bonferroni:
	Comparison	Adjusted p-value (q value)
	0 vs 50 ng/mL	q = 0.0168 (*)
	0 vs 100 ng/mL	q = 0.000388 (***)
	0 vs 200 ng/mL	q = 6.84e-05 (****)
	50 vs 100 ng/mL	q = 1.0000 (ns)
	50 vs 200 ng/mL	q = 0.9696 (ns)
	100 vs 200 ng/mL	q = 1.0000 (ns)
Medium effect on DRAQ7 across cytokine concentrations
Null hypothesis	Medium does not affect DRAQ7 accross cytokine concetrations
Sample size	n = 24 per test (12 per medium) × 4 doses
Normality
0 ng/mL	No (Shapiro p=0.0074930802)
50 ng/mL	No (Shapiro p=0.0180326279 )
100 ng/mL	No (Shapiro p=0.0049335139)
200 ng/mL	No (Shapiro p=0.0001906859)
Group comparison	Wilcoxon+Bonferroni
	Comparison	Adjusted p-value (q value)
	0 ng/mL EMEM vs SF-EMEM	q = 1.0000 (ns)
	50 ng/mL EMEM vs SF-EMEM	q = 0.2388 (ns)
	100 ng/mL EMEM vs SF-EMEM	q = 0.1136 (ns)
	200 ng/mL EMEM vs SF-EMEM	q = 0.5120 (ns)

## Sheet: Table S3
Table S3. Statistical analysis of actin object counts, including global effects of cytokine trigger, medium, and their interaction. Significant effects observed in the global analysis were further explored within EMEM and SF-EMEM for cytokine trigger, and at each cytokine concentration for medium.
Global analysis
Null hypothesis	Cytokines trigger, medium and their interaction do not affect ACTIN COUNT readout
Sample size	96
Normality	Yes (Anderson-Darling p=0.2193196)
Group comparison	Two-Way ANOVA
	trigger	p=4.172822E-20
	medium	p=0.000000002983273
	trigger:medium	p=0.001873625
Cytokines trigger effect in EMEM
Null hypothesis	Cytokine trigger does not affect ACTIN COUNT in EMEM medium
Sample size	48
Normality	Yes (Shapiro p=0.06297044)
Group comparison	One-Way ANOVA p = 0.000000000000000179
Posthoc analysis	Tukey test+Bonferroni:
	Comparison	Adjusted p-value (q value)
	0 vs 50 ng/mL	q = 0.00000000125 (****)
	0 vs 100 ng/mL	q = 0.00000000033 (****)
	0 vs 200 ng/mL	q = 0.00000000083 (****)
	50 vs 100 ng/mL	q = 0.9880 (ns)
	50 vs 200 ng/mL	q = 0.0012 (**)
	100 vs 200 ng/mL	q = 0.0004 (***)
Cytokines trigger effect in SF-EMEM
Null hypothesis	Cytokine trigger does not affect ACTIN COUNT in SF-EMEM medium
Sample size	48
Normality	Yes (Shapiro p=0.5669405)
Group comparison	One-Way ANOVA p=4.77e-06
Posthoc analysis	Tukey+Bonferroni:
	Comparison	Adjusted p-value (q value)
	0 vs 50 ng/mL	q = 0.1460 (ns)
	0 vs 100 ng/mL	q = 0.0004 (***)
	0 vs 200 ng/mL	q = 0.00000562 (****)
	50 vs 100 ng/mL	q = 0.1420 (ns)
	50 vs 200 ng/mL	q = 0.0055 (**)
	100 vs 200 ng/mL	q = 0.5530 (ns)
Medium effect on ACTIN COUNT across cytokine concentrations
Null hypothesis	Medium does not affect ACTIN COUNT accross cytokine concetrations
Sample size	n = 24 per test (12 per medium) × 4 doses
Normality
0 ng/mL	Yes, Shapiro-Wilk Test p=0.2003966
50 ng/mL	Yes, Shapiro-Wilk Test p=0.5040800
100 ng/mL	Yes, Shapiro-Wilk Test p=0.5076110
200 ng/mL	Yes, Shapiro-Wilk Test p=0.4412132
Group comparison	Wilcoxon+Bonferroni
	Comparison	Adjusted p-value (q value)
	0 ng/mL EMEM vs SF-EMEM	q=1.0000000
	50 ng/mL EMEM vs SF-EMEM	q=0.0001296 (***)
	100 ng/mL EMEM vs SF-EMEM	q=0.0568000
	200 ng/mL EMEM vs SF-EMEM	q=0.0097200 (**)

## Sheet: Table S4
Table S4. Statistical analysis of total actin-stained area, including global effects of cytokine trigger, medium, and their interaction. Significant effects observed in the global analysis were further explored within EMEM and SF-EMEM for cytokine trigger, and at each cytokine concentration for medium.
Global analysis
Null hypothesis	Cytokines trigger, medium and their interaction do not affect ACTIN TOTAL AREA readout
Sample size	96
Normality	No (Anderson-Darling p=0.03730884 )
Group comparison	Scheirer-Ray-Hare test:
	trigger	p=5.186673e-11
	medium	p=3.490473e-04
	trigger:medium	p=1.367624e-01
Cytokines trigger effect in EMEM
Null hypothesis	Cytokine trigger does not affect ACTIN TOTAL AREA in EMEM medium
Sample size	48
Normality	No (Shapiro p=0.02570772)
Group comparison	Kruskal-Wallis (p=1.48e-07)
Posthoc analysis	Dunn's test+Bonferroni:
	Comparison	Adjusted p-value (q value)
	0 vs 50 ng/mL	q = 0.0048 (**)
	0 vs 100 ng/mL	q = 0.0041 (**)
	0 vs 200 ng/mL	q = 0.0000000301 (****)
	50 vs 100 ng/mL	q = 1.0000 (ns)
	50 vs 200 ng/mL	q = 0.0759 (ns)
	100 vs 200 ng/mL	q = 0.0858 (ns)
Cytokines trigger effect in SF-EMEM
Null hypothesis	Cytokine trigger does not affect ACTIN TOTAL AREA in SF-EMEM medium
Sample size	48
Normality	Yes (Shapiro p=0.4177351)
Group comparison	One-way ANOVA (p=4.29e-06)
Posthoc analysis	Tukey+Bonferroni:
	Comparison	Adjusted p-value (q value)
	0 vs 50 ng/mL	q = 0.2750 (ns)
	0 vs 100 ng/mL	q = 0.00295 (**)
	0 vs 200 ng/mL	q = 0.00000323 (****)
	50 vs 100 ng/mL	q = 0.2410 (ns)
	50 vs 200 ng/mL	q = 0.00121 (**)
	100 vs 200 ng/mL	q = 0.1610 (ns)
Medium effect on ACTIN COUNT across cytokine concentrations
Null hypothesis	Medium does not affect ACTIN TOTAL AREA accross cytokine concetrations
Sample size	n = 24 per test (12 per medium) × 4 doses
Normality
0 ng/mL	Yes (Shapiro p=0.2216593)
50 ng/mL	Yes (Shapiro p=0.1260828)
100 ng/mL	Yes (Shapiro p=0.9960683)
200 ng/mL	Yes (Shapiro p=0.7750568)
Group comparison	T-test+Bonferroni
	Comparison	Adjusted p-value (q value)
	0 ng/mL EMEM vs SF-EMEM	q = 1.0000 (ns)
	50 ng/mL EMEM vs SF-EMEM	q = 0.0020 (**)
	100 ng/mL EMEM vs SF-EMEM	q = 0.0142 (*)
	200 ng/mL EMEM vs SF-EMEM	q = 0.0008 (***)

## Sheet: Table S5
Table S5. Statistical analysis of actin object area, including global effects of cytokine trigger, medium, and their interaction. Significant effects observed in the global analysis were further explored within EMEM and SF-EMEM for cytokine trigger, and at each cytokine concentration for medium.
Global analysis
Null hypothesis	Cytokines trigger, medium and their interaction do not affect ACTIN OBJECT AREA readout
Sample size	96
Normality	Yes (Anderson-Darling , p=0.2032565)
Group comparison	Two-Way ANOVA
	trigger	p=0.00000611
	medium	p=0.00175
	trigger:medium	p=0.02663
Cytokines trigger effect in EMEM
Null hypothesis	Cytokine trigger does not affect ACTIN OBJECT AREA in EMEM medium
Sample size	48
Normality	Yes (Shapiro, p=0.7265792)
Group comparison	One-Way ANOVA p=1.69e-05
Posthoc analysis	Tukey+Bonferroni:
	Comparison	Adjusted p-value (q value)
	0 vs 50 ng/mL	q = 0.0007 (***)
	0 vs 100 ng/mL	q = 0.0068 (**)
	0 vs 200 ng/mL	q = 0.000012 (****)
	50 vs 100 ng/mL	q = 0.8610 (ns)
	50 vs 200 ng/mL	q = 0.6040 (ns)
	100 vs 200 ng/mL	q = 0.1940 (ns)
Cytokines trigger effect in SF-EMEM
Null hypothesis	Cytokine trigger does not affect ACTIN OBJECT AREA in SF-EMEM medium
Sample size	48
Normality	No (Shapiro p=0.430036)
Group comparison	One-Way ANOVA p=0.02
Posthoc analysis	Tukey+Bonferroni:
	Comparison	Adjusted p-value (q value)
	0 vs 50 ng/mL	q = 0.9730 (ns)
	0 vs 100 ng/mL	q = 0.8450 (ns)
	0 vs 200 ng/mL	q = 0.0555 (ns)
	50 vs 100 ng/mL	q = 0.6010 (ns)
	50 vs 200 ng/mL	q = 0.0193 (*)
	100 vs 200 ng/mL	q = 0.2840 (ns)
Medium effect on ACTIN OBJECT AREA across cytokine concentrations
Null hypothesis	Medium does not affect ACTIN OBJECT AREA accross cytokine concetrations
Sample size	n = 24 per test (12 per medium) × 4 doses
Normality
0 ng/mL	No, Shapiro-Wilk Test p=0.04993617
50 ng/mL	Yes Shapiro-Wilk Test p=0.29948163
100 ng/mL	Yes Shapiro-Wilk Test p=0.70179523
200 ng/mL	Yes Shapiro-Wilk Test p=0.99405592
Group comparison	Wilcoxon (in all 4 for consistency)+Bonferroni
	Comparison	Adjusted p-value (q value)
	0 ng/mL EMEM vs SF-EMEM	q=1 (ns)
	50 ng/mL EMEM vs SF-EMEM	q=0.00572 (**)
	100 ng/mL EMEM vs SF-EMEM	q=0.2388 (ns)
	200 ng/mL EMEM vs SF-EMEM	q=0.572 (ns)

[truncated: 1 more sheets: Table S6]
